# Supplementary material for: Embolization of Patent Foramen Ovale Closure Device—Rare Complication and Unique Management Approach
Source: Medicina (Kaunas). 2024 Apr 26;60(5):717. doi: 10.3390/medicina60050717 (PMC11123128; doi:10.3390/medicina60050717)
Supplement: Supplementary file 1 [file medicina-60-00717-s001.zip]

Archive with 1 entries (1 files):
- medicina-2973162-Video S1.mp4
